# Supplementary material for: Dataset showing the impact of the protonation states on molecular dynamics of HIV protease
Source: Data Brief. 2016 Jul 25;8:1144–50. doi: 10.1016/j.dib.2016.07.040 (PMC4976645; doi:10.1016/j.dib.2016.07.040)
Supplement: Supplementary file 1 — Supplementary material [file mmc1.zip]

Archive with 4 entries (4 files):
- CONFLICTS OF INTEREST STATEMENT Pascutti.pdf
- CONFLICTS OF INTEREST STATEMENT Soares.pdf
- CONFLICTS OF INTEREST STATEMENT Torres.pdf
- CONFLICTS OF INTEREST STATEMENT daSilva.pdf
